# Supplementary material for: Decision to use denture adhesive in complete denture wearers after one-month run-in period: A quasi-experimental study
Source: PLoS One. 2022 Dec 1;17(12):e0276760. doi: 10.1371/journal.pone.0276760 (PMC9714889; doi:10.1371/journal.pone.0276760)
Supplement: S1 Dataset — (XLSX) [file pone.0276760.s002.xlsx]

## Sheet: Sheet1
Education	Occupation	CDexperience	CD age (years)	ACP classification	Complete denture quality	OIDP at T0 (1=have oral impact, 0=no oral impact)										OIDP at T1 (1=have oral impact, 0=no oral impact)										OIDP at T2 (1=have oral impact, 0=no oral impact)										Median peanut particle size (mm)
					0=unacceptable, 1=acceptable	Overall	Eat	Speak	Clean	Sleep	Emotion	Smile	Activity	Social		Overall	Eat	Speak	Clean	Sleep	Emotion	Smile	Activity	Social		Overall	Eat	Speak	Clean	Sleep	Emotion	Smile	Activity	Social		T0	T1	T2
Primary	Unoccupied	Yes	3.08	2	1	1	1	0	0	1	0	0	0	0		0	0	0	0	0	0	0	0	0		0	0	0	0	0	0	0	0	0		1.777	1.612	1.962
Secondary	Unoccupied	Yes	2.5	3	0	1	1	0	0	0	0	0	0	0		0	0	0	0	0	0	0	0	0		0	0	0	0	0	0	0	0	0		1.2	2.244	1.876
Primary	Unoccupied	Yes	1.92	2	1	1	1	0	0	0	0	0	0	0		1	1	1	1	0	0	0	0	0		0	0	0	0	0	0	0	0	0		3.083	1.359	1.273
Primary	Unoccupied	No	1.5	4	0	0	0	0	0	0	0	0	0	0		0	0	0	0	0	0	0	0	0		1	0	1	0	0	0	0	0	0		3.592	2.08	3.125
Primary	Unoccupied	Yes	1.67	2	1	1	1	1	0	0	0	0	0	0		1	1	0	0	0	0	0	0	0		0	0	0	0	0	0	0	0	0		4.409	4.101	3.886
Primary	Occupied	Yes	0.92	2	1	1	1	0	0	0	0	0	0	0		1	0	0	1	0	1	0	0	0		1	1	0	0	0	0	0	0	0		1.656	2.149	1.6
Primary	Occupied	Yes	1.5	3	1	1	1	1	0	0	0	0	1	1		1	1	1	1	1	0	0	0	0		1	1	1	1	0	1	0	0	0		5.027	2.651	3.942
University	Unoccupied	No	2	4	0	1	1	1	0	0	0	0	0	0		0	0	0	0	0	0	0	0	0		0	0	0	0	0	0	0	0	0		3.993	3.407	3.508
Secondary	Occupied	Yes	2	4	0	1	1	0	0	0	0	0	0	0		0	0	0	0	0	0	0	0	0		0	0	0	0	0	0	0	0	0		3.172	2.83	2.617
Secondary	Unoccupied	Yes	1.08	1	0	1	1	1	0	0	0	0	0	0		0	0	0	0	0	0	0	0	0		0	0	0	0	0	0	0	0	0		0.744	0.826	0.966
Primary	Unoccupied	Yes	4.08	2	1	0	0	0	0	0	0	0	0	0		0	0	0	0	0	0	0	0	0		0	0	0	0	0	0	0	0	0		0.658	0.947	0.91
Secondary	Unoccupied	No	4	2	0	1	1	1	0	0	0	1	0	0		1	1	0	0	0	0	0	0	0		1	1	0	0	0	0	0	0	0		1.794	2.265	2.295
Primary	Unoccupied	Yes	3.08	2	1	0	0	0	0	0	0	0	0	0		0	0	0	0	0	0	0	0	0		0	0	0	0	0	0	0	0	0		1.441	1.228	2.694
University	Unoccupied	No	1.08	2	0	1	1	1	0	0	0	0	0	0		1	1	0	0	0	0	0	0	0		1	1	0	0	0	0	0	0	0		3.693	2.248	1.938
Primary	Unoccupied	Yes	1.42	2	1	1	1	0	0	0	0	0	0	0		1	1	0	1	0	0	0	0	0		0	0	0	0	0	0	0	0	0		1.288	2.893	1.3
Primary	Unoccupied	Yes	0.83	1	1	1	1	0	0	0	0	0	0	0		1	1	0	0	0	1	0	0	0		0	0	0	0	0	0	0	0	0		2.451	2.364	1.96
Primary	Unoccupied	No	1.42	1	0	1	1	1	0	0	1	0	0	0		1	1	0	1	0	1	0	0	0		1	1	1	0	1	1	0	0	0		1.53	1.138	1.324
Secondary	Unoccupied	Yes	1	1	1	1	1	0	0	0	0	0	0	0		0	0	0	0	0	0	0	0	0		0	0	0	0	0	0	0	0	0		1.225	1.176	1.2
Primary	Unoccupied	Yes	0.5	1	1	1	1	1	0	0	0	1	0	0		0	0	0	0	0	0	0	0	0		0	0	0	0	0	0	0	0	0		1.383	1.739	2.074
Primary	Unoccupied	No	4.08	2	0	1	1	1	0	0	1	1	0	0		0	0	0	0	0	0	0	0	0		1	0	0	0	0	1	0	0	0		3.38	2.287	3.159
Primary	Occupied	Yes	2.33	1	1	1	1	0	0	0	0	0	0	0		0	0	0	0	0	0	0	0	0		0	0	0	0	0	0	0	0	0		3.156	1.256	0.981
Primary	Unoccupied	Yes	10	2	0	0	0	0	0	0	0	0	0	0		1	0	0	1	0	0	0	0	0		0	0	0	0	0	0	0	0	0		3.507	1.304	2.518
Primary	Occupied	Yes	2	1	1	0	0	0	0	0	0	0	0	0		1	0	0	1	0	0	0	0	0		0	0	0	0	0	0	0	0	0		0.917	1.471	1.061
Secondary	Occupied	No	1.75	1	1	0	0	0	0	0	0	0	0	0		1	0	0	1	0	1	0	0	0		0	0	0	0	0	0	0	0	0		1.221	1.557	1.549
Secondary	Unoccupied	No	2.6	1	1	1	1	0	0	0	0	0	0	0		1	0	0	1	0	0	0	0	0		1	0	0	1	0	0	0	0	0		1.044	1.797	1.797
Primary	Unoccupied	No	3.5	2	0	0	0	0	0	0	0	0	0	0		1	0	1	1	0	0	0	0	0		0	0	0	0	0	0	0	0	0		1.607	2.062	2.081
Primary	Occupied	No	1.6	2	0	1	1	0	0	0	0	0	0	0		0	0	0	0	0	0	0	0	0		0	0	0	0	0	0	0	0	0		4.37	3.966	3.654
Secondary	Occupied	No	0.9	1	1	0	0	0	0	0	0	0	0	0		0	0	0	0	0	0	0	0	0		0	0	0	0	0	0	0	0	0		1.8	1.842	1.768
Primary	Unoccupied	No	1.3	1	1	1	1	0	0	0	0	0	0	0		0	0	0	0	0	0	0	0	0		0	0	0	0	0	0	0	0	0		2.291	2.146	1.861
Secondary	Unoccupied	No	1	1	0	1	1	0	0	0	0	0	0	0		0	0	0	0	0	0	0	0	0		1	0	0	1	0	0	0	0	0		3.229	2.747	3.598
Secondary	Unoccupied	No	3.25	1	1	1	0	0	0	0	0	1	0	1		0	0	0	0	0	0	0	0	0		0	0	0	0	0	0	0	0	0		1.246	1.211	0.711
University	Unoccupied	No	1.25	1	1	1	1	0	0	0	0	0	0	0		0	0	0	0	0	0	0	0	0		0	0	0	0	0	0	0	0	0		3.01	2.715	2.66
Secondary	Unoccupied	No	3.45	1	1	1	1	0	0	0	0	0	0	0		1	0	0	1	0	0	0	0	0		0	0	0	0	0	0	0	0	0		1.725	1.487	1.347
University	Occupied	No	2.3	3	0	1	1	0	0	0	0	0	0	0		0	0	0	0	0	0	0	0	0		0	0	0	0	0	0	0	0	0		1.745	2.442	1.709
Secondary	Occupied	No	3.4	3	0	1	1	1	0	0	1	0	0	0		0	0	0	0	0	0	0	0	0		0	0	0	0	0	0	0	0	0		3.875	2.365	3.361
University	Unoccupied	No	0.9	1	1	0	0	0	0	0	0	0	0	0		1	1	0	1	0	0	0	0	0		0	0	0	0	0	0	0	0	0		4.522	3.391	2.773
Primary	Unoccupied	Yes	0.9	1	1	0	0	0	0	0	0	0	0	0		1	0	0	1	0	0	0	0	0		0	0	0	0	0	0	0	0	0		2.248	1.061	1.086
Primary	Unoccupied	Yes	1.6	3	0	0	0	0	0	0	0	0	0	0		1	0	0	1	0	0	0	0	0		0	0	0	0	0	0	0	0	0		1.685	2.013	1.96
Primary	Unoccupied	No	2	1	1	1	1	1	0	0	0	1	0	1		1	1	0	0	0	0	0	0	0		0	0	0	0	0	0	0	0	0		2.047	1.087	3.179
Secondary	Unoccupied	No	1.25	1	0	0	0	0	0	0	0	0	0	0		1	0	0	1	0	0	0	0	0		0	0	0	0	0	0	0	0	0		1.028	3.247	2.457
Primary	Occupied	Yes	3.2	1	0	0	0	0	0	0	0	0	0	0		0	0	0	0	0	0	0	0	0		0	0	0	0	0	0	0	0	0		1.218	1.472	1.712
Primary	Unoccupied	Yes	3.24	3	1	0	0	0	0	0	0	0	0	0		0	0	0	0	0	0	0	0	0		0	0	0	0	0	0	0	0	0		3.229	1.967	1.676
Secondary	Unoccupied	No	1.08	1	1	0	0	0	0	0	0	0	0	0		0	0	0	0	0	0	0	0	0		0	0	0	0	0	0	0	0	0		1.266	0.541	0.918
Primary	Occupied	No	1.42	1	1	0	0	0	0	0	0	0	0	0		0	0	0	0	0	0	0	0	0		0	0	0	0	0	0	0	0	0		2.065	1.615	1.61
Secondary	Occupied	Yes	3.42	1	1	0	0	0	0	0	0	0	0	0		0	0	0	0	0	0	0	0	0		0	0	0	0	0	0	0	0	0		0.869	1.147	0.702
Primary	Unoccupied	Yes	0.75	1	0	1	1	0	0	0	0	0	0	0		0	0	0	0	0	0	0	0	0		0	0	0	0	0	0	0	0	0		2.046	1.2	1.988
Primary	Unoccupied	No	2.58	1	1	0	0	0	0	0	0	0	0	0		1	0	0	1	0	0	0	0	0		0	0	0	0	0	0	0	0	0		1.554	0.72	0.945
Primary	Unoccupied	No	1.08	4	1	0	0	0	0	0	0	0	0	0		0	0	0	0	0	0	0	0	0		0	0	0	0	0	0	0	0	0		4.013	2.701	3.781
University	Unoccupied	No	1.33	3	1	1	1	0	0	0	0	0	0	0		1	0	0	1	0	0	0	0	0		0	0	0	0	0	0	0	0	0		3.417	3.032	3.473
Primary	Unoccupied	Yes	1.67	1	1	0	0	0	0	0	0	0	0	0		0	0	0	0	0	0	0	0	0		0	0	0	0	0	0	0	0	0		1.51	1.439	1.353
Primary	Occupied	No	2.17	2	1	0	0	0	0	0	0	0	0	0		1	1	0	1	0	1	0	0	0		0	0	0	0	0	0	0	0	0		2.23	0.96	1.143
Secondary	Unoccupied	No	2.08	2	1	1	1	0	0	0	0	0	0	0		1	1	0	0	1	1	0	0	0		0	0	0	0	0	0	0	0	0		3.37	2.007	2.122
Primary	Unoccupied	No	1	1	1	0	0	0	0	0	0	0	0	0		1	0	0	0	1	0	0	0	0		0	0	0	0	0	0	0	0	0		0.881	1.37	1.364
Primary	Unoccupied	Yes	3	1	1	1	1	0	0	0	0	0	0	0		0	0	0	0	0	0	0	0	0		0	0	0	0	0	0	0	0	0		1.209	1.088	1.377
Primary	Unoccupied	No	1.58	4	0	0	0	0	0	0	0	0	0	0		0	0	0	0	0	0	0	0	0		0	0	0	0	0	0	0	0	0		2.37	3.93	3.758
Primary	Unoccupied	Yes	3	3	1	0	0	0	0	0	0	0	0	0		0	0	0	0	0	0	0	0	0		0	0	0	0	0	0	0	0	0		1.684	1.816	2.959
Secondary	Unoccupied	No	0.92	1	1	1	1	0	0	0	0	0	0	0		0	0	0	0	0	0	0	0	0		0	0	0	0	0	0	0	0	0		3.259	2.657	2.705
Primary	Unoccupied	No	1.67	2	0	1	1	1	0	0	1	0	0	0		0	0	0	0	0	0	0	0	0		0	0	0	0	0	0	0	0	0		4.82	3.191	1.327
Primary	Unoccupied	No	2.92	2	1	0	0	0	0	0	0	0	0	0		1	1	0	1	0	1	0	0	0		0	0	0	0	0	0	0	0	0		0.696	0.955	0.691
Secondary	Unoccupied	Yes	2.58	1	1	1	0	0	0	0	1	0	0	0		1	0	0	1	0	1	0	0	0		1	0	0	1	1	1	0	0	0		0.735	1.761	2.374
Secondary	Unoccupied	Yes	3.75	1	1	0	0	0	0	0	0	0	0	0		1	0	0	1	0	0	0	0	0		0	0	0	0	0	0	0	0	0		0.97	1.228	1.607
Primary	Unoccupied	No	2.92	2	1	0	0	0	0	0	0	0	0	0		1	0	0	1	0	0	0	0	0		0	0	0	0	0	0	0	0	0		1.431	1.521	0.852
Primary	Occupied	Yes	2.25	3	1	0	0	0	0	0	0	0	0	0		0	0	0	0	0	0	0	0	0		0	0	0	0	0	0	0	0	0		3.072	3.715	3.7
Secondary	Occupied	No	1.67	1	1	1	1	1	0	0	0	0	0	0		0	0	0	0	0	0	0	0	0		0	0	0	0	0	0	0	0	0		2.115	1.936	2.302
Secondary	Unoccupied	No	1.67	1	1	0	0	0	0	0	0	0	0	0		0	0	0	0	0	0	0	0	0		0	0	0	0	0	0	0	0	0		0.838	0.969	0.874
Primary	Occupied	Yes	6.75	3	1	0	0	0	0	0	0	0	0	0		0	0	0	0	0	0	0	0	0		0	0	0	0	0	0	0	0	0		1.624	1.414	1.735
Secondary	Unoccupied	Yes	5.2	1	1	0	0	0	0	0	0	0	0	0		0	0	0	0	0	0	0	0	0		0	0	0	0	0	0	0	0	0		1.213	0.512	1.364
Primary	Occupied	No	9	3	0	0	0	0	0	0	0	0	0	0		0	0	0	0	0	0	0	0	0		0	0	0	0	0	0	0	0	0		1.583	1.113	1.581
Primary	Unoccupied	No	5.5	3	0	0	0	0	0	0	0	0	0	0		0	0	0	0	0	0	0	0	0		0	0	0	0	0	0	0	0	0		3.207	2.281	2.498
Primary	Unoccupied	Yes	4.42	4	0	0	0	0	0	0	0	0	0	0		0	0	0	0	0	0	0	0	0		0	0	0	0	0	0	0	0	0		2.588	2.479	2.82
University	Unoccupied	No	8.67	2	1	0	0	0	0	0	0	0	0	0		0	0	0	0	0	0	0	0	0		0	0	0	0	0	0	0	0	0		1.023	1.611	1.298
Primary	Unoccupied	Yes	5.25	3	1	1	1	0	0	0	0	0	0	0		1	0	0	0	0	0	0	0	0		0	0	0	0	0	0	0	0	0		1.314	1.33	1.46
Primary	Occupied	No	7	2	1	0	0	0	0	0	0	0	0	0		0	0	0	0	0	0	0	0	0		0	0	0	0	0	0	0	0	0		1.862	1.367	1.53
Secondary	Unoccupied	Yes	4.5	2	1	0	0	0	0	0	0	0	0	0		0	0	0	0	0	0	0	0	0		0	0	0	0	0	0	0	0	0		3.198	2.81	1.833
Primary	Unoccupied	Yes	1.3	4	1	0	0	0	0	0	0	0	0	0		1	0	0	0	0	1	0	0	0		0	0	0	0	0	0	0	0	0		3.421	3.202	2.166
Primary	Occupied	No	6.2	2	1	0	0	0	0	0	0	0	0	0		1	0	0	1	0	0	0	0	0		0	0	0	0	0	0	0	0	0		2.909	2.857	3.178
